# Supplementary material for: Thymol Derivatives as Antimalarial Agents: Synthesis, Activity Against Plasmodium falciparum, ADMET Profiling, and Molecular Docking Insights
Source: Biomedicines. 2026 Jan 8;14(1):123. doi: 10.3390/biomedicines14010123 (PMC12839381; doi:10.3390/biomedicines14010123)
Supplement: Supplementary file 1 [file biomedicines-14-00123-s001.zip]

Archive with 1 entries (1 files):
- biomedicines-3972112-supplementary.pdf
